# Supplementary material for: Addressing a Pre-Clinical Pipeline Gap: Development of the Pediatric Acute Myeloid Leukemia Patient-Derived Xenograft Program at Texas Children’s Hospital at Baylor College of Medicine
Source: Biomedicines. 2024 Feb 8;12(2):394. doi: 10.3390/biomedicines12020394 (PMC10886789; doi:10.3390/biomedicines12020394)
Supplement: Supplementary file 1 [file biomedicines-12-00394-s001.zip]

Archive with 1 entries (1 files):
- biomedicines-2779056-supplementary.pdf
